# Supplementary material for: Genomic Catastrophe Defines the Evolutionary Trajectory of Adrenocortical Carcinoma
Source: Endocr Pathol. 2026 Jun 10;37(1):25. doi: 10.1007/s12022-026-09922-2 (PMC13249746; doi:10.1007/s12022-026-09922-2)
Supplement: Supplementary file 1 — Supplementary Material 1 [file 12022_2026_9922_MOESM1_ESM.xlsx]

## Sheet: ZNRF3
Patient	Sample	Ploidy	Value
ACC1-P1	7504	2.8	2
ACC1-P2	7510	2.8	2
ACC1-M1	8745	2.8	1
ACC1-M2	8748	2.8	2
ACC1-M3	8749	2.7	2
ACC2-P1	10817	2.3	1	Heterozygous loss
ACC2-M1	10820	2	1	Heterozygous loss
ACC3-P1	5589	2.8	2
ACC3-R1	6031	2.5	2
ACC4-P1	2269	1.5	0	Homozygous deletion
ACC4-R1	4465	1.5	0	Homozygous deletion
ACC5-P1	P03	2.9	0	Homozygous deletion
ACC5-R1	11529	2.5	0	Homozygous deletion
ACC6-P1	11259	3.4	2
ACC6-P2	11260	3.2	1	Heterozygous loss
ACC6-M1	P04	3.6	3
ACC6-M2	A7551/20	3.6	2
ACC7-P1	11599	2.6	2
ACC7-M1	P05	2.7	2
ACC8-P1	11691	3.2	3
ACC8-P2	11694	3.2	2
ACC8-M4-Thrombus	11695	3.3	2
ACC8-M1	11712	3.3	2
ACC8-M2	A9008/19	3.3	2
ACC8-M3	11912	3.3	2
ACC9-P1	Sto09 (11913)	2.6	2
ACC9-P2	Sto09 (11913n2)	2.7	2
ACC9-R1	Sto14 (11914)	2.5	1	Heterozygous loss
ACC9-M1	11504	2.3	1	Heterozygous loss

## Sheet: MDM2
Patient	Sample	Ploidy	Value	Delta CN
ACC1-P1	7504	2.8	4	1.2
ACC1-P2	7510	2.8	4	1.2
ACC1-M1	8745	2.8	4	1.2
ACC1-M2	8748	2.8	4	1.2
ACC1-M3	8749	2.7	4	1.3
ACC2-P1	10817	2.3	9	6.7	High copy gain
ACC2-M1	10820	2	3	1
ACC3-P1	5589	2.8	4	1.2
ACC3-R1	6031	2.5	5	2.5	Gain
ACC4-P1	2269	1.5	3	1.5
ACC4-R1	4465	1.5	3	1.5
ACC5-P1	P03	2.9	5	2.1	Gain
ACC5-R1	11529	2.5	5	2.5	Gain
ACC6-P1	11259	3.4	4	0.6
ACC6-P2	11260	3.2	3	-0.2
ACC6-M1	P04	3.6	4	0.4
ACC6-M2	A7551/20	3.6	4	0.4
ACC7-P1	11599	2.6	4	1.4
ACC7-M1	P05	2.7	4	1.3
ACC8-P1	11691	3.2	4	0.8
ACC8-P2	11694	3.2	4	0.8
ACC8-M4-Thrombus	11695	3.3	4	0.7
ACC8-M1	11712	3.3	5	1.7
ACC8-M2	A9008/19	3.3	5	1.7
ACC8-M3	11912	3.3	5	1.7
ACC9-P1	Sto09 (11913)	2.6	4	1.4
ACC9-P2	Sto09 (11913n2)	2.7	4	1.3
ACC9-R1	Sto14 (11914)	2.5	4	1.5
ACC9-M1	11504	2.3	4	1.7

## Sheet: TERT
Patient	Sample	Ploidy	Value	Delta CN
ACC1-P1	7504	2.8	4	1.2
ACC1-P2	7510	2.8	4	1.2
ACC1-M1	8745	2.8	4	1.2
ACC1-M2	8748	2.8	4	1.2
ACC1-M3	8749	2.7	4	1.3
ACC2-P1	10817	2.3	9	6.7	High copy gain
ACC2-M1	10820	2	5	3	High copy gain
ACC3-P1	5589	2.8	4	1.2
ACC3-R1	6031	2.5	3	0.5
ACC4-P1	2269	1.5	2	0.5
ACC4-R1	4465	1.5	2	0.5
ACC5-P1	P03	2.9	6	3.1	High copy gain
ACC5-R1	11529	2.5	4	1.5
ACC6-P1	11259	3.4	4	0.6
ACC6-P2	11260	3.2	4	0.8
ACC6-M1	P04	3.6	4	0.4
ACC6-M2	A7551/20	3.6	6	2.4	Gain
ACC7-P1	11599	2.6	4	1.4
ACC7-M1	P05	2.7	4	1.3
ACC8-P1	11691	3.2	3	-0.2
ACC8-P2	11694	3.2	3	-0.2
ACC8-M4-Thrombus	11695	3.3	4	0.7
ACC8-M1	11712	3.3	3	-0.3
ACC8-M2	A9008/19	3.3	3	-0.3
ACC8-M3	11912	3.3	3	-0.3
ACC9-P1	Sto09 (11913)	2.6	4	1.4
ACC9-P2	Sto09 (11913n2)	2.7	4	1.3
ACC9-R1	Sto14 (11914)	2.5	4	1.5
ACC9-M1	11504	2.3	4	1.7

## Sheet: TERF2
Patient	Sample	Ploidy	Value	Delta CN
ACC1-P1	7504	2.8	4	1.2
ACC1-P2	7510	2.8	4	1.2
ACC1-M1	8745	2.8	4	1.2
ACC1-M2	8748	2.8	4	1.2
ACC1-M3	8749	2.7	4	1.3
ACC2-P1	10817	2.3	3	0.7
ACC2-M1	10820	2	3	1
ACC3-P1	5589	2.8	4	1.2
ACC3-R1	6031	2.5	4	1.5
ACC4-P1	2269	1.5	2	0.5
ACC4-R1	4465	1.5	2	0.5
ACC5-P1	P03	2.9	3	0.1
ACC5-R1	11529	2.5	3	0.5
ACC6-P1	11259	3.4	4	0.6
ACC6-P2	11260	3.2	4	0.8
ACC6-M1	P04	3.6	4	0.4
ACC6-M2	A7551/20	3.6	4	0.4
ACC7-P1	11599	2.6	4	1.4
ACC7-M1	P05	2.7	4	1.3
ACC8-P1	11691	3.2	6	2.8	Gain
ACC8-P2	11694	3.2	6	2.8	Gain
ACC8-M4-Thrombus	11695	3.3	3	-0.3
ACC8-M1	11712	3.3	12	8.7	High copy gain
ACC8-M2	A9008/19	3.3	13	9.7	High copy gain
ACC8-M3	11912	3.3	13	9.7	High copy gain
ACC9-P1	Sto09 (11913)	2.6	3	0.4
ACC9-P2	Sto09 (11913n2)	2.7	4	1.3
ACC9-R1	Sto14 (11914)	2.5	4	1.5
ACC9-M1	11504	2.3	4	1.7

## Sheet: CDKN2A
Patient	Sample	Ploidy	Value
ACC1-P1	7504	2.8	4
ACC1-P2	7510	2.8	4
ACC1-M1	8745	2.8	4
ACC1-M2	8748	2.8	4
ACC1-M3	8749	2.7	4
ACC2-P1	10817	2.3	2
ACC2-M1	10820	2	0	Homozygous deletion
ACC3-P1	5589	2.8	2
ACC3-R1	6031	2.5	2
ACC4-P1	2269	1.5	0	Homozygous deletion
ACC4-R1	4465	1.5	0	Homozygous deletion
ACC5-P1	P03	2.9	2
ACC5-R1	11529	2.5	2
ACC6-P1	11259	3.4	2
ACC6-P2	11260	3.2	2
ACC6-M1	P04	3.6	3
ACC6-M2	A7551/20	3.6	3
ACC7-P1	11599	2.6	2
ACC7-M1	P05	2.7	2
ACC8-P1	11691	3.2	4
ACC8-P2	11694	3.2	4
ACC8-M4-Thrombus	11695	3.3	2
ACC8-M1	11712	3.3	4
ACC8-M2	A9008/19	3.3	4
ACC8-M3	11912	3.3	4
ACC9-P1	Sto09 (11913)	2.6	2
ACC9-P2	Sto09 (11913n2)	2.7	2
ACC9-R1	Sto14 (11914)	2.5	1	Heterozygous loss
ACC9-M1	11504	2.3	1	Heterozygous loss

## Sheet: CDK4
Patient	Sample	Ploidy	Value	Delta CN
ACC1-P1	7504	2.8	4	1.2
ACC1-P2	7510	2.8	4	1.2
ACC1-M1	8745	2.8	4	1.2
ACC1-M2	8748	2.8	4	1.2
ACC1-M3	8749	2.7	4	1.3
ACC2-P1	10817	2.3	9	6.7	High copy gain
ACC2-M1	10820	2	3	1
ACC3-P1	5589	2.8	4	1.2
ACC3-R1	6031	2.5	2	-0.5
ACC4-P1	2269	1.5	2	0.5
ACC4-R1	4465	1.5	2	0.5
ACC5-P1	P03	2.9	5	2.1	Gain
ACC5-R1	11529	2.5	5	2.5	Gain
ACC6-P1	11259	3.4	4	0.6
ACC6-P2	11260	3.2	3	-0.2
ACC6-M1	P04	3.6	3	-0.6
ACC6-M2	A7551/20	3.6	4	0.4
ACC7-P1	11599	2.6	4	1.4
ACC7-M1	P05	2.7	4	1.3
ACC8-P1	11691	3.2	4	0.8
ACC8-P2	11694	3.2	4	0.8
ACC8-M4-Thrombus	11695	3.3	4	0.7
ACC8-M1	11712	3.3	5	1.7
ACC8-M2	A9008/19	3.3	5	1.7
ACC8-M3	11912	3.3	5	1.7
ACC9-P1	Sto09 (11913)	2.6	4	1.4
ACC9-P2	Sto09 (11913n2)	2.7	4	1.3
ACC9-R1	Sto14 (11914)	2.5	4	1.5
ACC9-M1	11504	2.3	4	1.7

## Sheet: CCNE1
Patient	Sample	Ploidy	Value	Delta CN
ACC1-P1	7504	2.8	3	0.2
ACC1-P2	7510	2.8	3	0.2
ACC1-M1	8745	2.8	3	0.2
ACC1-M2	8748	2.8	3	0.2
ACC1-M3	8749	2.7	3	0.3
ACC2-P1	10817	2.3	4	1.7
ACC2-M1	10820	2	3	1
ACC3-P1	5589	2.8	4	1.2
ACC3-R1	6031	2.5	2	-0.5
ACC4-P1	2269	1.5		-1.5
ACC4-R1	4465	1.5	2	0.5
ACC5-P1	P03	2.9	4	1.1
ACC5-R1	11529	2.5		-2.5
ACC6-P1	11259	3.4	4	0.6
ACC6-P2	11260	3.2	4	0.8
ACC6-M1	P04	3.6	4	0.4
ACC6-M2	A7551/20	3.6	5	1.4
ACC7-P1	11599	2.6	4	1.4
ACC7-M1	P05	2.7	4	1.3
ACC8-P1	11691	3.2	4	0.8
ACC8-P2	11694	3.2	4	0.8
ACC8-M4-Thrombus	11695	3.3	5	1.7
ACC8-M1	11712	3.3	6	2.7	Gain
ACC8-M2	A9008/19	3.3	6	2.7	Gain
ACC8-M3	11912	3.3	7	3.7	High copy gain
ACC9-P1	Sto09 (11913)	2.6	2	-0.6
ACC9-P2	Sto09 (11913n2)	2.7	2	-0.7
ACC9-R1	Sto14 (11914)	2.5	2	-0.5
ACC9-M1	11504	2.3	3	0.7

## Sheet: LINC00290
Patient	Sample	Ploidy	Value
ACC1-P1	7504	2.8	3
ACC1-P2	7510	2.8	3
ACC1-M1	8745	2.8	3
ACC1-M2	8748	2.8	3
ACC1-M3	8749	2.7	3
ACC2-P1	10817	2.3	1	Heterozygous loss
ACC2-M1	10820	2	2
ACC3-P1	5589	2.8	2
ACC3-R1	6031	2.5	1	Heterozygous loss
ACC4-P1	2269	1.5	0	Homozygous deletion
ACC4-R1	4465	1.5	0	Homozygous deletion
ACC5-P1	P03	2.9	4
ACC5-R1	11529	2.5	2
ACC6-P1	11259	3.4	3
ACC6-P2	11260	3.2	3
ACC6-M1	P04	3.6	3
ACC6-M2	A7551/20	3.6	2
ACC7-P1	11599	2.6	2
ACC7-M1	P05	2.7	2
ACC8-P1	11691	3.2	3
ACC8-P2	11694	3.2	3
ACC8-M4-Thrombus	11695	3.3	3
ACC8-M1	11712	3.3	3
ACC8-M2	A9008/19	3.3	3
ACC8-M3	11912	3.3	3
ACC9-P1	Sto09 (11913)	2.6	4
ACC9-P2	Sto09 (11913n2)	2.7	4
ACC9-R1	Sto14 (11914)	2.5	4
ACC9-M1	11504	2.3	1
